# Supplementary material for: An epidemiological investigation of porcine circovirus type 2 and porcine circovirus type 3 infections in Tianjin, North China
Source: PeerJ. 2020 Aug 31;8:e9735. doi: 10.7717/peerj.9735 (PMC7469938; doi:10.7717/peerj.9735)
Supplement: Supplemental Information 1 [file peerj-08-9735-s001.seq]

MN790774(PCV3-TJ1)
ACCCGGCACCTCGGAACCCGGAACCACGGAGGTCTGTAGGGAGAAAAAGTGGTATCCCATTATGGATGCTCCGCACCGTGTGAGTGGATATACCGGGCAGTGGATGATGAAGCGGCCTCGTGTTTTGATGCCGCAGGACGGGGACTGGATAACTGAGTTTTTGTGGTGCTACGAGTGTCCTGAAGATAAGGACTTTTATTGTCATCCTATTCTAGGTCCGGAGGGAAAGCCCGAAACACAGGTGGTGTTTTACGATAAACAATTGGACCCCGACCGAGTGGGAATCTATTGTGGAGTGTGGAGGCAGTATAGCGAGATACCTTATTATCGGCAAAGAGGTTGGAAAAAGCGGTACCCCACACTTGCAAGGGTACGTGAATTTCAAGAACAAAAGGCGACTCAGCTCGGTGAAGCGCTTACCAGGATTTGGTCGGGCCCATCTGGAGCCGGCGAGGGGGAGCCACAAAGAGGCCAGCGAGTATTGCAAGAAAGAGGGGGATTACCTCGAGATTGGCGAAGATTCCTCTTCGGGTACCAGATCGGATCTTCAAGCAGCAGCTCGGATTCTGACGGAGACGTCGGGAAATCTGACTGAAGTTGCGGAGAAGATGCCTGCAGTATTTATACGCTATGGGCGGGGTTTGCGTGATTTTTGCGGGGTGATGGGGTTGGGTAAACCGCGTGATTTTAAAACTGAAGTTTATGTTTTTATTGGTCCTCCAGGATGCGGGAAAACGCGGGAAGCTTGTGCGGATGCGGCTGCGCGGGAATTGCAGTTGTATTTCAAGCCACGGGGGCCTTGGTGGGATGGTTATAATGGGGAGGGTGCTGTTATTCTGGATGATTTTTATGGGTGGGTTCCATTTGATGAATTGCTGAGAATTGGGGACAGGTATCCTCTGAGGGTTCCTGTTAAGGGTGGGTTTGTTAATTTTGTGGCTAAGGTATTATATATTACTAGTAATGTTGTACCGGAGGAGTGGTATTCGTCGGAGAATATTCGTGGAAAGTTGGAGGCCTTGTTTAGGAGGTTCACTAAGGTTGTTTGTTGGGGGGAGGGGGGGGTAAAGAAAGACATGGAGACAGTGTATCCAATAAACTATTGATTTTATTTGCACTTGTGTACAATTATTGCGTTGGGGTGGGGGTATTTATTGGGTGGGTGGGTGGTCAGCCCCCTAGCCACGGCTTGTCGCCCCCACCGAAGCATGTGGGGGATGGGGTCCCCACATGCGAGGGCGTTTACCTGTGCCCGCACCCGAAGCGCAGCGGGAGCGCGCGCGAGGGGACACGGCTTGTCGCCACCGGAGGGGTCAGATTTATATTTATTTTCGCTTAGAGAACGGACTTGTAACGAATCCAAACTTCTTTGGTGCCGTAGAAGTCTGTCATTCCAGTTTTTTCCGGGACATAAATGCTCCAAAGCAGTGCTCCCCATTGAACGGTGGGGTCATATGTGTTGAGCCATGGGGTGGGTCTGGAGAAAAAGAAGAGGCTTTGTCCTGGGTGAGCGCTGGTAGTTCCCGCCAGAATTGGTTTGGGGGTGAAGTAACGGCTGTGTTTTTTTTTAGAAGTCATAACTTTACGAGTGGAACTTTCCGCATAAGGGTCGTCTTGGAGCCAAGTGTTTGTGGTCCAGGCGCCGTCTAGATCTATGGCTGTGTGCCCGAACATAGTTTTTGTTTGCTGAGCTGGAGAAATTACAGGGCTGAGTGTAACTTTCATCTTTAGTATCTTATAATATTCAAAGCTAATTGCTGTTTCCCATTCGTTTAGGCGGGTAATGAAGTGGTTGGCGTGCCAGGGCTTATTATTCTGAGGAGTTCCAACGGAAATGACGTTCATGGTGGAGTATTTCTTTGTGTAGTATGTGCCAGCTGTGGGCCTCCTAATGAATAGTTTTCTTCTGGCATAGCGCCTTCTGTGGCGTCGTCGTCTCCTTGGGCGGGGTCTTCTTCTGTATATAGCTCTGTGTCTCATTTTGGTGCCGGGCTAGTATT
